# Supplementary material for: New Insights into the Thermal Stability of 1-Butyl-3-methylimidazolium-Based Ionic Liquids
Source: Int J Mol Sci. 2022 Sep 19;23(18):10966. doi: 10.3390/ijms231810966 (PMC9502186; doi:10.3390/ijms231810966)
Supplement: Supplementary file 1 [file ijms-23-10966-s001.zip]

Archive with 1 entries (1 files):
- ijms-1932049-supplementary.pdf
